# Supplementary material for: Variation in wood density across South American tropical forests
Source: Nat Commun. 2025 Mar 10;16:2351. doi: 10.1038/s41467-025-56175-4 (PMC11893774; doi:10.1038/s41467-025-56175-4)
Supplement: Supplementary file 4 — Source Data [file 41467_2025_56175_MOESM4_ESM.xlsx]

## Sheet: Fig 1 - individual points
Region	WD	Longitude	Latitude
Amazonia, Brazilian Shield	0.754814	-65.36	-9.6
Amazonia, Brazilian Shield	0.676528	-65.35	-9.6
Amazonia, Brazilian Shield	0.571992	-65.33	-9.6
Amazonia, Brazilian Shield	0.499776	-65.45	-9.64
Mountain	0.575518	-71.63	-13.15
Amazonia, Brazilian Shield	0.631474	-61.25	-15.25
Amazonia, Brazilian Shield	0.695885	-61.24	-15.25
SW	0.478675	-71.36	-11.89
Amazonia, Brazilian Shield	0.638687	-55.94	-9.6
Amazonia, Brazilian Shield	0.58042	-55.92	-9.58
SW	0.542619	-71.47	-11.8
NW	0.641669	-73.43	-3.95
NW	0.639124	-73.44	-3.95
NW	0.579885	-73.44	-3.95
NW	0.645307	-73.43	-3.95
NW	0.628311	-73.44	-3.94
NW	0.646418	-73.41	-3.95
NW	0.560555	-73.66	-3.89
Amazonia, Brazilian Shield	0.799299	-61.89	-16.12
Amazonia, Brazilian Shield	0.727013	-61.89	-16.08
NW	0.533312	-77.5	5.57
NW	0.62974	-77.5	5.58
NW	0.540391	-74.38	-3.94
SW	0.633645	-71.42	-11.9
Amazonia, Brazilian Shield	0.598052	-60.53	-14.3
Amazonia, Brazilian Shield	0.580621	-60.53	-14.3
Amazonia, Guyana Shield	0.63507	-55.19	4.93
Amazonia, Guyana Shield	0.644629	-55.19	4.95
Amazonia, Guyana Shield	0.663943	-55.18	4.97
Amazonia, Guyana Shield	0.694886	-55.2	4.99
Amazonia, Guyana Shield	0.660637	-55.18	4.94
Amazonia, Guyana Shield	0.638847	-55.13	4.92
Amazonia, Guyana Shield	0.685519	-55.14	4.93
Amazonia, E-Central	0.732324	-60.1	-2.34
Amazonia, E-Central	0.681391	-59.85	-2.42
Amazonia, E-Central	0.717038	-59.85	-2.43
Amazonia, E-Central	0.695936	-59.85	-2.43
Amazonia, E-Central	0.695052	-59.86	-2.41
Amazonia, E-Central	0.718799	-59.9	-2.4
Amazonia, E-Central	0.688947	-59.9	-2.4
Amazonia, E-Central	0.715819	-59.85	-2.4
Amazonia, E-Central	0.695991	-59.86	-2.39
Amazonia, E-Central	0.698807	-59.85	-2.38
Amazonia, E-Central	0.713862	-59.85	-2.39
Amazonia, E-Central	0.716893	-59.91	-2.4
Amazonia, E-Central	0.695461	-59.97	-2.36
SW	0.508825	-64.58	-16.53
SW	0.487298	-64.58	-16.53
NW	0.443741	-73.29	10.53
Mountain	0.599734	-73.3	6.92
Mountain	0.619254	-73.3	6.92
NW	0.563554	-76.48	-0.7
NW	0.55239	-76.47	-0.7
SW	0.586555	-67.29	-9.88
SW	0.484956	-67.29	-9.88
SW	0.699485	-67.28	-9.87
SW	0.532548	-67.28	-9.87
SW	0.62236	-67.28	-9.87
Dry	0.615451	-44.73	-15.31
Mountain	0.563532	-72.41	-12.38
SW	0.648978	-72.32	-12.48
NW	0.638726	-73.2	-4.24
Amazonia, Brazilian Shield	0.665439	-49.72	-5.58
NW	0.425413	-77.35	8.65
Amazonia, E-Central	0.713774	-51.46	-1.74
Amazonia, E-Central	0.685444	-51.46	-1.74
Amazonia, E-Central	0.712111	-51.46	-1.72
Mountain	0.616925	-75.97	-6.93
Amazonia, Brazilian Shield	0.62866	-64.83	-9.44
Amazonia, Brazilian Shield	0.58563	-61.16	-14.34
Dry	0.847107	-43.92	-14.97
Amazonia, Brazilian Shield	0.659657	-61.5	-14.54
Amazonia, Brazilian Shield	0.577701	-61.5	-14.54
Dry	0.757245	-42.53	-14.22
SW	0.504225	-69.06	-12.54
SW	0.556031	-69.05	-12.53
Atlantic	0.761525	-41.08	-21.41
NW	0.502945	-73.26	-3.87
SW	0.598618	-68.32	-10.57
SW	0.543254	-68.31	-10.55
Amazonia, E-Central	0.697127	-59.97	-2.93
Amazonia, E-Central	0.739099	-59.96	-2.93
Amazonia, E-Central	0.739969	-59.95	-2.92
Amazonia, E-Central	0.711225	-59.94	-2.92
Amazonia, E-Central	0.709268	-59.92	-2.92
Amazonia, E-Central	0.688415	-59.91	-2.92
Amazonia, E-Central	0.673694	-59.97	-2.94
Amazonia, E-Central	0.718628	-59.96	-2.94
Amazonia, E-Central	0.685738	-59.95	-2.93
Amazonia, E-Central	0.692389	-59.94	-2.93
Amazonia, E-Central	0.70711	-59.92	-2.93
Amazonia, E-Central	0.646464	-59.91	-2.93
Amazonia, E-Central	0.675999	-59.95	-2.94
Amazonia, E-Central	0.634465	-59.94	-2.94
Amazonia, E-Central	0.713708	-59.93	-2.94
Amazonia, E-Central	0.658512	-59.91	-2.94
Amazonia, E-Central	0.710403	-59.96	-2.95
Amazonia, E-Central	0.666317	-59.95	-2.95
Amazonia, E-Central	0.730169	-59.94	-2.95
Amazonia, E-Central	0.671551	-59.91	-2.95
Amazonia, E-Central	0.713208	-59.91	-2.95
Amazonia, E-Central	0.656427	-59.96	-2.96
Amazonia, E-Central	0.707061	-59.95	-2.96
Amazonia, E-Central	0.684936	-59.93	-2.96
Amazonia, E-Central	0.705413	-59.91	-2.96
Amazonia, E-Central	0.69111	-59.96	-2.97
Amazonia, E-Central	0.673013	-59.95	-2.97
Amazonia, E-Central	0.67224	-59.94	-2.97
Amazonia, E-Central	0.736145	-59.93	-2.97
Amazonia, E-Central	0.669736	-59.9	-2.96
Amazonia, E-Central	0.656971	-59.96	-2.99
Amazonia, E-Central	0.647106	-59.95	-2.99
Amazonia, E-Central	0.651058	-59.93	-2.98
Amazonia, E-Central	0.693966	-59.9	-2.98
Amazonia, E-Central	0.639797	-59.95	-3
Amazonia, E-Central	0.699258	-59.94	-3
SW	0.486229	-66.34	-14.78
SW	0.52378	-66.34	-14.76
SW	0.494512	-66.32	-14.73
SW	0.528588	-66.06	-14.64
NW	0.502008	-75.27	10.68
Atlantic	0.650772	-50.24	-29.39
Atlantic	0.620329	-50.24	-29.38
Atlantic	0.616689	-50.26	-29.37
Atlantic	0.594937	-50.18	-29.62
Atlantic	0.566679	-50.19	-29.61
Mountain	0.593748	-76.3	-6.45
SW	0.613934	-67.62	-10.07
Amazonia, Brazilian Shield	0.664941	-51.85	-12.81
Amazonia, Brazilian Shield	0.641394	-51.88	-12.75
Amazonia, Guyana Shield	0.787294	-58.69	5.17
Amazonia, Guyana Shield	0.781771	-58.69	5.17
Amazonia, Guyana Shield	0.717891	-58.7	5.18
Amazonia, Brazilian Shield	0.697644	-51.52	-11.48
SW	0.631001	-75.34	-11.1
Amazonia, Brazilian Shield	0.626866	-60.82	-13.91
Amazonia, Brazilian Shield	0.604567	-60.82	-13.91
Amazonia, Brazilian Shield	0.587925	-60.74	-14.53
Amazonia, Brazilian Shield	0.582576	-60.73	-14.53
Amazonia, Brazilian Shield	0.615463	-60.75	-14.56
Amazonia, Brazilian Shield	0.619361	-60.75	-14.57
SW	0.634561	-67.66	-9.75
SW	0.586694	-67.63	-9.76
Dry	0.590109	-42.82	-10.79
Dry	0.640791	-42.78	-10.79
NW	0.57059	-72.85	-3.52
SW	0.507185	-69.7	-12.73
Atlantic	0.652348	-44.89	-21.41
Amazonia, E-Central	0.546423	-59.83	-3.35
Amazonia, Guyana Shield	0.740036	-58.78	4.53
Amazonia, Guyana Shield	0.697701	-58.73	4.61
Amazonia, Guyana Shield	0.756874	-58.72	4.62
Amazonia, Guyana Shield	0.649946	-58.72	4.73
Amazonia, Guyana Shield	0.728016	-58.74	4.63
Amazonia, Guyana Shield	0.798782	-58.72	4.62
NW	0.516802	-77.62	-1.07
NW	0.520392	-77.61	-1.08
NW	0.508992	-77.61	-1.07
NW	0.510337	-77.62	-1.06
NW	0.464311	-77.38	6.26
NW	0.581134	-77.38	6.27
NW	0.666715	-73.63	-4.88
NW	0.689142	-73.63	-4.9
NW	0.554527	-73.54	-4.92
NW	0.505262	-73.83	-4.84
NW	0.587287	-73.65	-4.84
NW	0.618021	-73.83	-4.83
NW	0.602125	-73.8	-4.82
Amazonia, Brazilian Shield	0.539043	-58.47	-10.48
Dry	0.68749	-44.16	-14.43
Dry	0.48094	-74.14	11.24
Amazonia, Brazilian Shield	0.511251	-62.73	-16.02
Amazonia, Brazilian Shield	0.683662	-62.74	-16.01
SW	0.56916	-70.11	-12.55
SW	0.519068	-70.09	-12.57
Amazonia, Brazilian Shield	0.603565	-60.83	-14.58
Amazonia, Brazilian Shield	0.592041	-60.83	-14.58
Amazonia, Brazilian Shield	0.566781	-60.39	-14.8
Dry	0.487286	-40.32	-9.05
Amazonia, Guyana Shield	0.66046	-54.74	4.26
Amazonia, Guyana Shield	0.655776	-54.74	4.27
Amazonia, Guyana Shield	0.658529	-54.73	4.25
Amazonia, Guyana Shield	0.638892	-54.78	4.26
Amazonia, Guyana Shield	0.630819	-54.78	4.27
NW	0.629224	-69.99	-3.06
NW	0.641315	-69.99	-3.06
Amazonia, Brazilian Shield	0.619121	-61.14	-14.4
Amazonia, Brazilian Shield	0.600217	-61.14	-14.4
Amazonia, E-Central	0.636495	-48.41	-1.44
Dry	0.692468	-42.71	-13
NW	0.512775	-74.06	-4.41
SW	0.582982	-72.9	-8.57
SW	0.547112	-71.41	-11.89
SW	0.537528	-71.4	-11.9
SW	0.53887	-71.4	-11.9
SW	0.572476	-71.41	-11.88
SW	0.548013	-71.4	-11.89
SW	0.500019	-71.24	-12
SW	0.447891	-71.21	-12.04
Dry	0.455866	-44.42	-14.44
Amazonia, Brazilian Shield	0.595664	-49.05	-5.73
Amazonia, Brazilian Shield	0.610557	-49.03	-5.72
Amazonia, Brazilian Shield	0.620443	-49	-5.7
Mountain	0.567538	-63.83	-19.27
Mountain	0.413184	-63.83	-19.27
Mountain	0.509877	-63.83	-19.27
Mountain	0.591213	-63.83	-19.27
Mountain	0.63921	-63.84	-19.27
Mountain	0.650609	-63.84	-19.27
Mountain	0.666092	-63.84	-19.27
Mountain	0.644524	-63.85	-19.27
SW	0.561944	-72.79	-8.88
Amazonia, Brazilian Shield	0.51598	-65.05	-9.59
Amazonia, Brazilian Shield	0.598308	-65.06	-9.6
Atlantic	0.655594	-44.56	-21.61
Mountain	0.534704	-75.51	6.28
Amazonia, Guyana Shield	0.716911	-61.34	2.42
Amazonia, Guyana Shield	0.708271	-61.3	2.47
Amazonia, Guyana Shield	0.682336	-61.34	2.42
Amazonia, Guyana Shield	0.525201	-61.35	2.55
Amazonia, Guyana Shield	0.500125	-61.35	2.55
Amazonia, Guyana Shield	0.536104	-61.35	2.64
Amazonia, Guyana Shield	0.452328	-61.35	2.64
Amazonia, Guyana Shield	0.628697	-61.34	2.43
Amazonia, Guyana Shield	0.553288	-61.32	2.44
Amazonia, Guyana Shield	0.67961	-61.28	2.61
Amazonia, Guyana Shield	0.73635	-61.28	2.61
Amazonia, Guyana Shield	0.529183	-61.32	2.44
Amazonia, Guyana Shield	0.52234	-61.34	2.42
Amazonia, Guyana Shield	0.570662	-61.34	2.42
Amazonia, Guyana Shield	0.469057	-61.65	2.72
Amazonia, Guyana Shield	0.527217	-61.65	2.72
Amazonia, Brazilian Shield	0.695658	-61.13	-15.01
Amazonia, Brazilian Shield	0.643061	-61.16	-14.64
Amazonia, Brazilian Shield	0.669381	-60.82	-13.65
Amazonia, Brazilian Shield	0.650873	-60.83	-13.65
Amazonia, Brazilian Shield	0.611633	-60.82	-13.66
Amazonia, Guyana Shield	0.637073	-54.62	4.78
Amazonia, Guyana Shield	0.633673	-54.61	4.82
Amazonia, Guyana Shield	0.677683	-54.6	4.82
Amazonia, Guyana Shield	0.727614	-54.52	4.93
Amazonia, Guyana Shield	0.745826	-54.52	4.93
Amazonia, Guyana Shield	0.692692	-54.61	4.83
Amazonia, Guyana Shield	0.689106	-52.67	4.09
Amazonia, Guyana Shield	0.708598	-52.68	4.08
Amazonia, Guyana Shield	0.705462	-52.68	4.08
Amazonia, Guyana Shield	0.687446	-52.68	4.08
Amazonia, Guyana Shield	0.684264	-52.68	4.08
Amazonia, Guyana Shield	0.70388	-52.68	4.08
Amazonia, Guyana Shield	0.683314	-52.68	4.08
Amazonia, Guyana Shield	0.677173	-52.68	4.08
Amazonia, Guyana Shield	0.706456	-52.68	4.08
Amazonia, Guyana Shield	0.684604	-52.68	4.08
Amazonia, Guyana Shield	0.662547	-52.67	4.08
Atlantic	0.654169	-44.85	-23.35
Atlantic	0.641812	-44.84	-23.34
Atlantic	0.650003	-44.84	-23.34
Atlantic	0.638104	-44.83	-23.34
Atlantic	0.662498	-44.83	-23.33
Atlantic	0.621272	-45.07	-23.33
Atlantic	0.609513	-45.07	-23.33
Amazonia, Brazilian Shield	0.672438	-52.36	-14.72
Amazonia, Brazilian Shield	0.691537	-52.36	-14.72
NW	0.568708	-74.27	-4.4
NW	0.528705	-74.41	-4.3
SW	0.532729	-74.21	-11.13
NW	0.58434	-74.85	-4.45
NW	0.656313	-74.83	-4.52
Amazonia, Brazilian Shield	0.792341	-61.21	-16.39
Amazonia, Brazilian Shield	0.821569	-61.19	-16.42
Amazonia, Guyana Shield	0.728443	-52.92	5.27
Amazonia, Guyana Shield	0.679467	-52.92	5.27
SW	0.611769	-71.28	-11.94
SW	0.574818	-71.27	-11.97
SW	0.620692	-71.27	-12.64
Amazonia, Guyana Shield	0.72994	-52.92	5.28
Amazonia, Guyana Shield	0.694888	-52.92	5.28
Amazonia, Guyana Shield	0.649758	-52.92	5.28
Amazonia, Guyana Shield	0.694925	-52.92	5.28
Amazonia, Guyana Shield	0.703696	-52.92	5.28
Amazonia, Guyana Shield	0.637911	-52.92	5.28
Amazonia, Guyana Shield	0.724834	-52.92	5.28
Amazonia, Guyana Shield	0.704024	-52.92	5.28
Amazonia, Guyana Shield	0.758054	-52.92	5.28
NW	0.594196	-77.03	-0.45
Amazonia, Brazilian Shield	0.658309	-50.83	-12.15
Amazonia, Brazilian Shield	0.687769	-50.74	-12.32
Amazonia, Brazilian Shield	0.694411	-50.89	-12.38
Amazonia, Brazilian Shield	0.722953	-50.71	-12.42
Amazonia, Brazilian Shield	0.677551	-50.75	-11.9
Amazonia, Brazilian Shield	0.661025	-50.71	-11.92
Amazonia, Brazilian Shield	0.638795	-50.9	-12.48
Amazonia, Brazilian Shield	0.646482	-50.74	-12.54
SW	0.531792	-69.9	-9.41
SW	0.58353	-69.91	-9.37
SW	0.546456	-69.9	-9.39
Amazonia, Guyana Shield	0.766097	-58.62	5.02
Amazonia, Guyana Shield	0.74831	-58.62	5.01
Amazonia, Guyana Shield	0.760975	-58.6	5.03
NW	0.681597	-74.41	-4.09
NW	0.568262	-74.42	-4.07
Mountain	0.577675	-75.47	-10.38
Mountain	0.517563	-75.61	-10.3
SW	0.606762	-75.29	-10.31
SW	0.576106	-75.25	-10.34
SW	0.60714	-75.25	-10.35
SW	0.596863	-75.25	-10.36
SW	0.546477	-75.26	-10.35
Mountain	0.57464	-75.61	-10.32
Mountain	0.552409	-75.5	-10.27
Mountain	0.533635	-75.36	-10.54
Mountain	0.577577	-75.35	-10.53
Mountain	0.602175	-75.34	-10.53
SW	0.542395	-75.28	-10.38
Amazonia, Brazilian Shield	0.672747	-52.17	-10.96
SW	0.633212	-68.77	-10.82
SW	0.63819	-68.77	-10.8
Amazonia, E-Central	0.653123	-47.32	-1.18
Amazonia, E-Central	0.626582	-47.32	-1.18
Amazonia, E-Central	0.646844	-47.32	-1.18
NW	0.441566	-77.29	8.57
Atlantic	0.670408	-50.21	-29.49
NW	0.51995	-74.49	-4.61
Amazonia, E-Central	0.711693	-56.41	-1.17
Amazonia, E-Central	0.669066	-56.39	-1.48
Mountain	0.5106	-75.44	-11.1
Mountain	0.556494	-75.44	-11.11
NW	0.551906	-73.32	-3.83
Mountain	0.513975	-76.94	-7.46
Mountain	0.533767	-77.45	-7.66
Mountain	0.524215	-77.42	-7.66
Mountain	0.514667	-73.01	7.05
Atlantic	0.638441	-42.02	-22.43
SW	0.502614	-67.99	-10.26
SW	0.574938	-67.98	-10.25
SW	0.529626	-67.98	-10.25
SW	0.601603	-67.97	-10.26
SW	0.619969	-67.97	-10.26
SW	0.618485	-67.97	-10.26
SW	0.61404	-74.77	-9.47
Mountain	0.620534	-74.74	-9.43
Mountain	0.437748	-74.74	-9.42
Mountain	0.526404	-74.71	-9.42
SW	0.584597	-74.93	-9.62
SW	0.58614	-74.93	-9.62
Atlantic	0.610373	-42.52	-19.68
Atlantic	0.665546	-42.57	-19.65
SW	0.644774	-65.72	-10.97
SW	0.633592	-65.72	-10.97
SW	0.616716	-65.72	-10.97
SW	0.639578	-65.72	-10.97
NW	0.713804	-73.45	-4.01
NW	0.60211	-73.45	-4.01
NW	0.557729	-73.45	-4.01
NW	0.613121	-73.45	-4.01
SW	0.616319	-67.67	-9.75
NW	0.650605	-73.3	-3.61
NW	0.498162	-73.3	-3.61
NW	0.636952	-73.3	-3.61
NW	0.521617	-73.3	-3.61
NW	0.678169	-72.04	-3.51
NW	0.610377	-72.04	-3.51
NW	0.607396	-72.04	-3.51
NW	0.62548	-72.04	-3.51
NW	0.633775	-72.9	-3.6
NW	0.641494	-72.9	-3.6
NW	0.588592	-72.9	-3.6
NW	0.656039	-72.9	-3.6
NW	0.679391	-73.48	-3.89
NW	0.638638	-73.48	-3.89
NW	0.648083	-73.48	-3.89
NW	0.667843	-73.48	-3.89
NW	0.654979	-73.48	-3.9
NW	0.734852	-73.48	-3.9
NW	0.720703	-73.48	-3.9
NW	0.726264	-73.48	-3.9
NW	0.61901	-73.48	-3.9
NW	0.682489	-73.29	-3.67
NW	0.664959	-73.29	-3.67
NW	0.643069	-73.29	-3.66
NW	0.718501	-73.29	-3.66
NW	0.668062	-73.59	-4.45
NW	0.569886	-73.59	-4.45
NW	0.736812	-73.59	-4.45
NW	0.642219	-73.59	-4.45
Amazonia, Brazilian Shield	0.589149	-61.95	-11
SW	0.583338	-69.36	-12.39
NW	0.558953	-73.46	-4.07
NW	0.613012	-73.46	-4.07
NW	0.537584	-73.46	-4.07
NW	0.694601	-73.46	-4.07
SW	0.619575	-69.23	-12.36
NW	0.607257	-73.08	-3.88
NW	0.608208	-73.08	-3.88
NW	0.642774	-73.08	-3.88
NW	0.635072	-73.08	-3.88
NW	0.59466	-73.12	-4.09
NW	0.529748	-73.12	-4.09
NW	0.586227	-73.12	-4.09
NW	0.600612	-73.12	-4.09
NW	0.583518	-73.63	-4.54
NW	0.711917	-73.63	-4.54
SW	0.551315	-72.27	-9.04
SW	0.586551	-69.66	-11.37
NW	0.567755	-73.45	-3.78
NW	0.530121	-73.45	-3.78
Amazonia, Brazilian Shield	0.668483	-50.43	-9.79
Amazonia, Brazilian Shield	0.654312	-50.45	-9.64
NW	0.515742	-74.39	-4.84
NW	0.624496	-74.35	-4.9
Amazonia, Brazilian Shield	0.586802	-50.46	-9.84
Dry	0.759063	-42.7	-8.86
Dry	0.704766	-42.68	-8.86
Dry	0.712412	-40.91	-5.14
Dry	0.620499	-40.87	-5.12
Atlantic	0.577678	-45.14	-23.3
Atlantic	0.636077	-45.17	-23.28
Atlantic	0.623014	-45.19	-23.32
Atlantic	0.681455	-45.17	-23.21
Atlantic	0.626295	-45.17	-23.22
Atlantic	0.697907	-45.2	-23.21
Atlantic	0.668304	-45.2	-23.21
Atlantic	0.682469	-45.24	-23.28
Atlantic	0.657383	-45.24	-23.28
Atlantic	0.636915	-45.25	-23.25
Atlantic	0.661919	-45.25	-23.25
Atlantic	0.720197	-45.28	-23.21
Atlantic	0.656613	-45.28	-23.21
Atlantic	0.62447	-45.18	-23.1
Atlantic	0.654202	-45.18	-23.1
Atlantic	0.577386	-45.51	-23.25
Atlantic	0.484124	-45.51	-23.25
Atlantic	0.772641	-45.46	-23.16
Atlantic	0.640976	-45.46	-23.16
Atlantic	0.742467	-45.47	-23.14
Atlantic	0.659752	-45.47	-23.14
Atlantic	0.612401	-45.42	-23.06
Atlantic	0.630385	-45.42	-23.06
Atlantic	0.66747	-45.54	-23.11
Atlantic	0.656237	-45.54	-23.11
Atlantic	0.682895	-45.54	-23.09
Atlantic	0.660399	-45.58	-23.11
Atlantic	0.705914	-45.58	-23.11
NW	0.545142	-76.98	-1.02
Mountain	0.577479	-72.32	-13.1
Mountain	0.581191	-72.54	-13.2
NW	0.567305	-73.2	-4.06
Amazonia, Brazilian Shield	0.725837	-51.77	-12.82
Amazonia, Brazilian Shield	0.676883	-50.15	-6.04
Amazonia, Brazilian Shield	0.611208	-62.3	-14.4
NW	0.504981	-77.13	8.39
Mountain	0.499144	-75.51	6.1
NW	0.701597	-72.92	-3.25
NW	0.538389	-77.63	-0.6
SW	0.525699	-69.29	-12.84
SW	0.538661	-69.29	-12.83
SW	0.509111	-69.28	-12.84
SW	0.607084	-69.27	-12.83
SW	0.484407	-69.3	-12.84
SW	0.581926	-69.26	-12.83
SW	0.60115	-69.27	-12.83
Amazonia, Brazilian Shield	0.611749	-52.38	-13.08
Amazonia, Brazilian Shield	0.685565	-52.35	-12.83
Amazonia, Brazilian Shield	0.63881	-52.37	-12.92
Mountain	0.604575	-79.15	-5.2
Amazonia, E-Central	0.742485	-51.46	-1.71
NW	0.571101	-76.4	-0.66
NW	0.580895	-76.14	-0.63
SW	0.501959	-69.57	-13.13
Mountain	0.586646	-71.61	-13.11
Mountain	0.57978	-71.6	-13.11
Mountain	0.60361	-71.6	-13.11
Mountain	0.583207	-71.59	-13.11
Dry	0.707414	-60.81	-18.52
SW	0.546596	-74.64	-8.53
NW	0.532009	-73.82	-4.67
NW	0.538586	-73.82	-4.67
NW	0.548364	-73.82	-4.68
NW	0.550794	-73.82	-4.68
Amazonia, Guyana Shield	0.670903	-61.04	1.49
Amazonia, Guyana Shield	0.658581	-61.03	1.48
Amazonia, Guyana Shield	0.655026	-61.04	1.48
Amazonia, Guyana Shield	0.616642	-61.01	1.47
Amazonia, Guyana Shield	0.58732	-61.02	1.47
Amazonia, Guyana Shield	0.63349	-61.03	1.47
Amazonia, Guyana Shield	0.637445	-61.04	1.47
Amazonia, Guyana Shield	0.666422	-61.02	1.46
Amazonia, Guyana Shield	0.695651	-61.04	1.46
Amazonia, Guyana Shield	0.644885	-61.01	1.45
Amazonia, Guyana Shield	0.646014	-61.02	1.45
Amazonia, Guyana Shield	0.679328	-61.03	1.45
Amazonia, Guyana Shield	0.661103	-61.04	1.45
Amazonia, Guyana Shield	0.717406	-61.02	1.44
Amazonia, Guyana Shield	0.711706	-61.03	1.44
Amazonia, Guyana Shield	0.727613	-61.04	1.44
Mountain	0.593641	-71.59	-13.19
NW	0.584643	-72.84	-3.43
NW	0.704851	-69.91	-4.01
NW	0.628809	-69.9	-4
NW	0.643239	-69.9	-3.99
NW	0.669648	-69.91	-3.99
SW	0.65394	-69.11	-12.04
SW	0.516113	-69.1	-12.04
SW	0.403671	-69.1	-12.03
SW	0.610918	-69.1	-12.03
SW	0.549826	-69.18	-12.1
SW	0.548153	-69.14	-12.17
SW	0.638436	-69.13	-12.18
SW	0.472516	-69.05	-12.17
SW	0.538785	-69.05	-12.18
SW	0.540232	-69.31	-12.39
SW	0.539013	-69.31	-12.39
SW	0.685247	-69.29	-12.43
SW	0.601501	-69.29	-12.43
SW	0.585869	-69.08	-12.66
SW	0.638999	-69.1	-12.64
SW	0.584434	-69.11	-12.68
SW	0.555121	-69.12	-12.69
SW	0.593733	-69.18	-12.68
SW	0.545363	-69.18	-12.68
SW	0.654829	-69.34	-12.8
NW	0.62955	-73.5	-3.78
SW	0.601208	-69.28	-12.42
SW	0.646929	-69.02	-12.6
SW	0.571893	-69.01	-12.6
SW	0.696457	-69.02	-12.61
SW	0.600845	-69.28	-12.88
SW	0.550835	-69.29	-12.84
SW	0.598898	-69.27	-12.83
SW	0.563816	-69.29	-12.85
SW	0.654036	-68.79	-12.39
SW	0.51824	-68.86	-12.41
SW	0.549689	-68.81	-12.45
SW	0.484915	-68.81	-12.46
SW	0.527165	-68.7	-12.56
SW	0.60453	-68.73	-12.59
SW	0.591469	-68.71	-12.59
SW	0.443207	-68.74	-12.65
SW	0.641335	-68.75	-12.6
SW	0.614283	-68.75	-12.63
SW	0.518901	-68.71	-12.56
SW	0.584223	-69.48	-12.53
SW	0.577601	-69.48	-12.53
SW	0.576295	-69.39	-12.48
SW	0.548311	-69.41	-12.49
SW	0.548264	-69.37	-12.5
SW	0.500064	-69.2	-12.48
SW	0.616737	-69.2	-12.45
SW	0.568042	-69.2	-12.46
SW	0.614062	-69.22	-12.48
SW	0.513969	-69.2	-12.48
SW	0.572042	-68.73	-12.52
SW	0.537885	-68.77	-12.55
SW	0.590213	-69.26	-12.83
SW	0.618021	-68.76	-12.49
SW	0.532609	-68.75	-12.52
SW	0.492274	-68.76	-12.53
SW	0.574843	-68.72	-12.53
SW	0.599447	-68.74	-12.65
SW	0.537622	-68.75	-12.66
SW	0.621606	-68.78	-12.73
SW	0.552418	-68.81	-12.72
NW	0.647882	-73.44	-3.96
NW	0.603916	-73.44	-3.95
NW	0.630446	-73.41	-3.95
NW	0.65571	-73.43	-3.96
NW	0.624977	-73.44	-3.95
NW	0.598924	-73.42	-3.95
NW	0.540713	-72.92	-4.12
NW	0.586839	-72.93	-4.12
NW	0.563155	-72.92	-4.12
NW	0.606797	-72.96	-4.16
NW	0.681414	-72.96	-4.15
NW	0.630214	-73.44	-3.95
SW	0.505092	-71.37	-12.9
SW	0.512415	-71.37	-12.9
NW	0.611576	-76.29	-6.46
NW	0.54809	-73.82	-4.69
NW	0.572795	-70.3	-3.72
NW	0.596699	-70.31	-3.72
NW	0.630477	-69.99	-3.06
NW	0.603517	-74.67	6.12
SW	0.581197	-64.77	-17.09
SW	0.595552	-64.77	-17.09
SW	0.496226	-67.62	-11.14
SW	0.608865	-68.94	-11.2
SW	0.658571	-68.11	-11.28
SW	0.602853	-69.01	-11.43
SW	0.544741	-69.02	-11.43
SW	0.74914	-63.06	-17.77
SW	0.642853	-63.06	-17.78
Atlantic	0.672332	-42.03	-21.4
Atlantic	0.572762	-42.04	-21.41
Amazonia, E-Central	0.657842	-60.32	-3.68
Amazonia, E-Central	0.716516	-59.91	-2.96
Amazonia, E-Central	0.701015	-61.26	-4.6
Amazonia, E-Central	0.665165	-60.94	-4.38
Amazonia, E-Central	0.647565	-59.94	-2.94
Amazonia, E-Central	0.688268	-59.92	-2.95
Amazonia, E-Central	0.685047	-60.92	-4.4
Amazonia, E-Central	0.695465	-62.51	-5.95
Amazonia, E-Central	0.67022	-59.91	-2.99
Amazonia, E-Central	0.700066	-61.55	-5
Amazonia, E-Central	0.661106	-60.33	-3.69
Amazonia, E-Central	0.698194	-59.9	-2.96
Amazonia, E-Central	0.697516	-59.93	-2.95
Amazonia, E-Central	0.68094	-59.94	-2.96
Amazonia, E-Central	0.695685	-59.93	-2.93
Amazonia, E-Central	0.720549	-59.92	-2.97
Amazonia, E-Central	0.672591	-61.57	-4.98
Amazonia, E-Central	0.695793	-61.56	-4.99
Amazonia, Guyana Shield	0.715568	-61.03	1.45
Amazonia, E-Central	0.720086	-59.92	-2.96
Amazonia, E-Central	0.691027	-59.9	-2.95
Amazonia, E-Central	0.695932	-59.9	-2.94
Amazonia, E-Central	0.677108	-62.52	-5.94
Amazonia, E-Central	0.648839	-59.9	-2.92
Amazonia, E-Central	0.699234	-59.93	-2.95
Amazonia, E-Central	0.74887	-59.93	-2.92
Dry	0.695328	-44.2	-14.54
Amazonia, E-Central	0.665976	-61.56	-4.99
Amazonia, E-Central	0.683988	-62.19	-5.63
Dry	0.634941	-44.68	-15.6
Amazonia, E-Central	0.687987	-59.92	-2.99
Amazonia, E-Central	0.6714	-61.24	-4.62
Dry	0.736487	-44.49	-14.43
Amazonia, Guyana Shield	0.700016	-61.03	1.46
Amazonia, E-Central	0.651275	-62.19	-5.63
Amazonia, E-Central	0.706693	-59.92	-2.94
Amazonia, E-Central	0.728002	-59.91	-2.95
Amazonia, E-Central	0.692591	-62.18	-5.64
Amazonia, E-Central	0.594189	-59.85	-3.35
Amazonia, E-Central	0.703857	-61.96	-5.25
Dry	0.696893	-44.18	-14.49
Amazonia, Guyana Shield	0.646401	-61.01	1.44
Amazonia, Guyana Shield	0.647759	-61.03	1.46
Amazonia, Guyana Shield	0.69907	-61.03	1.49
Atlantic	0.62136	-45.19	-23.32
Amazonia, Guyana Shield	0.712507	-61.01	1.46
Amazonia, E-Central	0.693511	-63.11	-7.21
Amazonia, E-Central	0.685895	-62.93	-6.57
Amazonia, E-Central	0.68922	-62.92	-6.58
Amazonia, E-Central	0.610382	-59.21	-3.54
Amazonia, E-Central	0.57811	-59.21	-3.54
Amazonia, Brazilian Shield	0.691068	-65.34	-9.6
Amazonia, Brazilian Shield	0.638323	-65.45	-9.63
Amazonia, Brazilian Shield	0.605382	-65.46	-9.62
Amazonia, Brazilian Shield	0.634673	-65.47	-9.61
Amazonia, Brazilian Shield	0.566218	-55.89	-9.62
Amazonia, Brazilian Shield	0.507451	-46.73	-1.14
NW	0.6705	-72.17	-0.6
NW	0.475678	-71.01	7.46
NW	0.579906	-71.01	7.46
NW	0.568901	-71.01	7.46
NW	0.480023	-71.01	7.46
NW	0.558924	-71.02	7.47
NW	0.572537	-71.02	7.47
SW	0.591315	-67.29	-9.88
NW	0.559601	-70.07	8.7
Amazonia, Brazilian Shield	0.66271	-50.03	-6.07
Amazonia, Brazilian Shield	0.616182	-50.09	-6.04
Amazonia, Brazilian Shield	0.624833	-50.25	-6.07
Mountain	0.507238	-71.78	-12.8
Mountain	0.498045	-71.78	-12.81
SW	0.529789	-75.67	-7.27
Amazonia, Brazilian Shield	0.700796	-64.84	-9.44
Amazonia, Brazilian Shield	0.663151	-64.85	-9.44
Amazonia, Brazilian Shield	0.674204	-64.86	-9.44
Amazonia, Brazilian Shield	0.658182	-64.87	-9.45
Amazonia, Brazilian Shield	0.620776	-61.15	-14.39
NW	0.641141	-65.32	10.01
NW	0.650117	-65.32	10.01
Amazonia, E-Central	0.655115	-63.47	-8.07
Amazonia, E-Central	0.643543	-63.45	-8.07
Amazonia, E-Central	0.636483	-63.45	-8.08
Amazonia, E-Central	0.683699	-63.49	-8.09
Amazonia, E-Central	0.667398	-63.48	-8.09
Amazonia, E-Central	0.711637	-63.49	-8.1
Amazonia, E-Central	0.709796	-63.48	-8.1
Amazonia, E-Central	0.643612	-63.47	-8.1
Amazonia, E-Central	0.651766	-63.45	-8.1
Amazonia, E-Central	0.701411	-63.49	-8.11
Amazonia, E-Central	0.674447	-63.47	-8.11
Amazonia, E-Central	0.685325	-63.46	-8.11
Amazonia, E-Central	0.681862	-63.49	-8.12
Amazonia, E-Central	0.710346	-63.47	-8.12
SW	0.516773	-69.06	-12.54
SW	0.574148	-69.05	-12.54
Mountain	0.573981	-73.02	7.05
Amazonia, Brazilian Shield	0.603142	-49.17	-5.66
Amazonia, E-Central	0.697176	-59.9	-2.93
Amazonia, E-Central	0.726844	-59.96	-2.98
Amazonia, E-Central	0.728421	-59.95	-2.98
Amazonia, E-Central	0.744902	-59.94	-2.98
Amazonia, E-Central	0.733131	-59.93	-2.98
Amazonia, E-Central	0.696361	-59.92	-2.97
Amazonia, E-Central	0.713665	-59.91	-2.97
Amazonia, E-Central	0.72695	-59.9	-2.97
Amazonia, E-Central	0.714346	-59.89	-2.97
Amazonia, E-Central	0.688533	-59.94	-2.99
Amazonia, E-Central	0.751366	-59.92	-2.98
Amazonia, E-Central	0.715369	-59.91	-2.98
Amazonia, E-Central	0.727856	-59.89	-2.98
Amazonia, E-Central	0.712472	-59.94	-3
Amazonia, E-Central	0.64997	-59.93	-2.99
Dry	0.48336	-75.26	10.68
Amazonia, Guyana Shield	0.748746	-61.41	6.11
Amazonia, Guyana Shield	0.753706	-61.41	6.11
Amazonia, Guyana Shield	0.66565	-61.4	6.09
Amazonia, Guyana Shield	0.638143	-61.35	6.09
NW	0.600865	-76.3	-6.47
Mountain	0.604286	-71.59	-13.18
Atlantic	0.624887	-52.78	-27.11
Amazonia, Brazilian Shield	0.669191	-46.63	-1.53
Amazonia, Brazilian Shield	0.691605	-52.39	-13.1
Amazonia, Brazilian Shield	0.652919	-53.31	-13.43
Amazonia, Brazilian Shield	0.726514	-53.35	-13.1
Amazonia, Brazilian Shield	0.730399	-52.92	-12.98
Amazonia, Brazilian Shield	0.698252	-53.41	-13.31
Amazonia, Brazilian Shield	0.61991	-53.35	-13.1
Dry	0.42233	-41.44	-11.01
Dry	0.441348	-41.41	-11.02
Amazonia, Brazilian Shield	0.52656	-49.13	-5.63
SW	0.519304	-75.35	-11.1
SW	0.563932	-75.34	-11.1
Amazonia, Brazilian Shield	0.671299	-62.91	-9.25
Amazonia, Brazilian Shield	0.609834	-48.92	-5.78
Amazonia, Guyana Shield	0.62652	-55.77	5.26
Amazonia, Guyana Shield	0.647511	-55.77	5.26
Amazonia, Guyana Shield	0.625433	-55.77	5.26
Atlantic	0.569831	-50.19	-29.54
Atlantic	0.516548	-50.18	-29.55
Amazonia, Guyana Shield	0.74546	-59.14	5.32
Amazonia, Guyana Shield	0.766374	-58.98	5.31
NW	0.586328	-74.06	-4.41
NW	0.575709	-74.07	-4.41
Dry	0.617982	-43.98	-14.87
Amazonia, Brazilian Shield	0.4786	-65.05	-9.6
Amazonia, E-Central	0.657348	-59.27	-3.52
Amazonia, E-Central	0.66277	-59.27	-3.52
Amazonia, E-Central	0.665911	-59.27	-3.52
Amazonia, E-Central	0.721764	-59.28	-3.5
Amazonia, E-Central	0.720111	-59.28	-3.5
Amazonia, E-Central	0.694444	-59.28	-3.5
Amazonia, E-Central	0.703776	-59.3	-3.51
Amazonia, E-Central	0.678175	-59.27	-3.52
Amazonia, E-Central	0.64875	-59.27	-3.52
Amazonia, E-Central	0.740096	-59.27	-3.51
Amazonia, E-Central	0.615524	-59.26	-3.54
Amazonia, E-Central	0.662077	-59.27	-3.52
Amazonia, E-Central	0.612456	-59.26	-3.54
Amazonia, E-Central	0.671637	-59.3	-3.48
Amazonia, Guyana Shield	0.715743	-52.68	4.09
Amazonia, Guyana Shield	0.658068	-52.68	4.09
Amazonia, Guyana Shield	0.621385	-52.68	4.09
Amazonia, Guyana Shield	0.644335	-52.68	4.09
Amazonia, Guyana Shield	0.62921	-52.68	4.08
Amazonia, Guyana Shield	0.682749	-52.68	4.08
Amazonia, Guyana Shield	0.662419	-52.68	4.08
Atlantic	0.669032	-45.08	-23.37
Atlantic	0.645281	-45.08	-23.37
Atlantic	0.648921	-45.08	-23.37
Atlantic	0.674527	-45.08	-23.37
Atlantic	0.626414	-45.07	-23.33
Amazonia, Brazilian Shield	0.56453	-52.36	-14.72
Amazonia, Brazilian Shield	0.715537	-52.35	-14.69
NW	0.569774	-74.28	-4.42
NW	0.603064	-74.27	-4.39
NW	0.569436	-74.86	-4.45
NW	0.554957	-74.86	-4.45
NW	0.596673	-74.87	-4.46
Amazonia, Guyana Shield	0.682263	-52.92	5.28
SW	0.588082	-69.93	-9.38
SW	0.503343	-69.92	-9.39
SW	0.498456	-69.92	-9.4
SW	0.522149	-69.91	-9.4
SW	0.521731	-69.89	-9.4
Amazonia, E-Central	0.771256	-48.53	-3.79
Amazonia, E-Central	0.727096	-48.51	-3.77
Amazonia, E-Central	0.743502	-48.5	-3.73
Amazonia, E-Central	0.705013	-48.53	-3.75
Amazonia, E-Central	0.75894	-48.48	-3.74
Amazonia, E-Central	0.735699	-48.52	-3.78
Amazonia, E-Central	0.709825	-48.51	-3.74
Amazonia, E-Central	0.712003	-48.53	-3.77
Amazonia, E-Central	0.699755	-48.49	-3.75
Amazonia, E-Central	0.717967	-54.49	-3.77
Amazonia, E-Central	0.713264	-54.48	-3.77
Amazonia, E-Central	0.792525	-54.5	-3.78
Amazonia, E-Central	0.735067	-48.5	-3.79
Atlantic	0.616377	-50.12	-29.17
Atlantic	0.580347	-50.1	-29.18
Atlantic	0.642574	-50.09	-29.16
SW	0.641267	-67.36	-11.27
SW	0.534106	-75.26	-10.38
SW	0.517632	-75.29	-10.35
SW	0.596239	-75.29	-10.38
Mountain	0.524581	-75.33	-10.41
SW	0.605519	-75.32	-10.42
Mountain	0.522181	-75.35	-10.55
Atlantic	0.671605	-50.19	-29.49
Atlantic	0.660243	-50.22	-29.48
Amazonia, Guyana Shield	0.675986	-59.72	6.21
Mountain	0.562028	-75.43	-11.09
SW	0.561477	-76.9	-7.45
SW	0.500931	-76.93	-7.46
Amazonia, Guyana Shield	0.636902	-56.12	4.81
Amazonia, Guyana Shield	0.622496	-56.19	4.7
Amazonia, Guyana Shield	0.614521	-56.19	4.74
NW	0.506936	-73.82	-4.91
NW	0.632615	-73.79	-4.92
NW	0.54787	-73.79	-4.88
NW	0.50126	-73.79	-4.88
NW	0.498219	-73.82	-4.81
NW	0.649495	-73.81	-4.82
NW	0.514444	-73.8	-4.81
NW	0.486936	-73.79	-4.82
NW	0.532427	-73.79	-4.82
NW	0.553753	-73.75	-4.91
NW	0.675288	-73.72	-4.96
NW	0.624606	-73.72	-4.96
NW	0.606389	-73.65	-4.87
Amazonia, Guyana Shield	0.71991	-61.69	8.11
Amazonia, Guyana Shield	0.712377	-61.69	8.11
NW	0.726478	-65.28	9.99
Amazonia, Guyana Shield	0.677565	-67.04	1.93
Amazonia, Guyana Shield	0.702182	-67.04	1.93
Amazonia, Guyana Shield	0.646881	-61.4	6.1
Amazonia, Guyana Shield	0.615909	-61.44	5.9
Amazonia, Guyana Shield	0.614344	-61.44	5.9
Mountain	0.5927	-71.4	8.66
Mountain	0.607144	-71.14	8.62
Mountain	0.580281	-71.41	8.64
Mountain	0.560533	-71.41	8.64
Mountain	0.58751	-71.4	8.64
Mountain	0.585077	-71.4	8.63
Amazonia, Brazilian Shield	0.67219	-55.32	-11.41
NW	0.52833	-74.92	-4.71
Mountain	0.541156	-71.54	-13.05
Mountain	0.514286	-71.54	-13.05
NW	0.563762	-74.37	-4.58
NW	0.570109	-74.63	-4.53
Amazonia, E-Central	0.6711	-55.01	-3.03
Amazonia, E-Central	0.622667	-55.02	-3.04
Amazonia, E-Central	0.650651	-55.01	-3.02
Amazonia, E-Central	0.703465	-54.99	-3.06
Amazonia, E-Central	0.741292	-54.96	-3.3
Amazonia, E-Central	0.720851	-54.97	-3.35
Amazonia, E-Central	0.638331	-54.98	-3.34
Amazonia, E-Central	0.710683	-54.96	-3.34
Amazonia, E-Central	0.697945	-54.96	-3.32
Amazonia, E-Central	0.691847	-54.97	-3.33
Amazonia, E-Central	0.754206	-54.83	-3.5
Amazonia, E-Central	0.669878	-54.86	-3.45
NW	0.58601	-72.91	-3.25
NW	0.621723	-72.9	-3.25
NW	0.617169	-72.89	-3.25
NW	0.619466	-72.89	-3.26
SW	0.619811	-69.28	-12.84
SW	0.567574	-69.28	-12.83
Amazonia, E-Central	0.60916	-59.22	-3.54
Amazonia, E-Central	0.571496	-59.22	-3.53
Amazonia, E-Central	0.571927	-59.22	-3.53
Amazonia, E-Central	0.595034	-59.21	-3.54
Amazonia, E-Central	0.629405	-59.22	-3.53
Amazonia, E-Central	0.608641	-59.21	-3.53
Atlantic	0.633546	-43.46	-22.55
Atlantic	0.655582	-43.43	-22.54
Atlantic	0.603568	-43.47	-22.57
NW	0.600249	-76.15	-0.64
NW	0.492866	-76.14	-0.64
NW	0.712773	-76.3	-6.74
NW	0.697711	-76.3	-6.73
Mountain	0.554409	-71.57	-13.09
Mountain	0.514438	-71.57	-13.08
Mountain	0.574289	-71.56	-13.07
Mountain	0.569436	-71.56	-13.07
Amazonia, E-Central	0.571997	-46.68	-1.18
Amazonia, Brazilian Shield	0.813447	-52.16	-14.83
Amazonia, Brazilian Shield	0.734991	-52.17	-14.83
Amazonia, Brazilian Shield	0.810384	-52.16	-14.83
Amazonia, Brazilian Shield	0.735735	-52.17	-14.83
Dry	0.724319	-43.82	-14.75
Amazonia, Guyana Shield	0.66133	-61.01	1.49
Amazonia, Guyana Shield	0.749935	-61.03	1.49
Amazonia, Guyana Shield	0.659763	-61.01	1.48
Amazonia, Guyana Shield	0.714261	-61.03	1.48
Amazonia, Guyana Shield	0.661955	-61.03	1.47
NW	0.548906	-72.84	-3.43
Amazonia, Brazilian Shield	0.624669	-60.31	-14.24
Amazonia, Brazilian Shield	0.663804	-60.31	-14.24
Amazonia, Brazilian Shield	0.623007	-60.31	-14.24
Amazonia, Brazilian Shield	0.617	-60.29	-14.24
Amazonia, Brazilian Shield	0.632042	-60.35	-14.28
Amazonia, Brazilian Shield	0.66861	-60.36	-14.27
Amazonia, Brazilian Shield	0.606637	-60.42	-14.1
Amazonia, Brazilian Shield	0.573377	-60.37	-14.28
Amazonia, Brazilian Shield	0.494237	-60.39	-14.28
Dry	0.62825	-41.33	-11.49
Dry	0.486215	-41.35	-11.5
Dry	0.794184	-38.38	-7.97
Dry	0.710672	-41.68	-4.13
Dry	0.737824	-41.74	-3.36
Dry	0.698191	-37.52	-5.04
Dry	0.735878	-35.98	-7.28
Dry	0.614642	-39.01	-9.97
Dry	0.68496	-41.72	-4.14
Dry	0.708551	-41.71	-4.15
Mountain	0.784096	-64.8	-23.77
Mountain	0.617805	-64.47	-23.12
Mountain	0.804635	-64.91	-23.94
Mountain	0.676206	-64.94	-24.01
Mountain	0.671995	-64.14	-22.92
Mountain	0.643648	-64.45	-22.93
Mountain	0.639941	-64.04	-22.57
Mountain	0.687527	-63.84	-22.27
Mountain	0.66785	-63.97	-22.45
Mountain	0.680509	-63.88	-22.22
Mountain	0.727755	-63.9	-22.1
Mountain	0.569445	-63.94	-22.21
Amazonia, Brazilian Shield	0.637095	-55.83	-15.41
Dry	0.638108	-39.45	-7.28
Amazonia, Brazilian Shield	0.623461	-54.44	-13.08
Amazonia, Brazilian Shield	0.715005	-54.44	-13.09
Amazonia, Brazilian Shield	0.676183	-54.45	-13.08
Amazonia, Brazilian Shield	0.668685	-54.46	-13.07
Amazonia, Brazilian Shield	0.692202	-54.44	-13.1
Amazonia, Brazilian Shield	0.706202	-54.45	-13.09
Amazonia, Brazilian Shield	0.591007	-58.4	-15.52
NW	0.567489	-75.67	5.78
Amazonia, Brazilian Shield	0.691429	-52.35	-14.7
Atlantic	0.724598	-43.61	-19.33
Atlantic	0.707426	-43.62	-19.31
Atlantic	0.66805	-43.63	-19.27
Amazonia, Brazilian Shield	0.657886	-52.35	-14.71
Dry	0.601088	-37.47	-7.11
Dry	0.73653	-37.45	-7.11
Dry	0.757359	-37.45	-7.14
Dry	0.644902	-37.53	-7.08
Dry	0.82165	-37.52	-7.06
Dry	0.685082	-43.92	-15.28
Dry	0.83563	-43.79	-15.11
NW	0.460572	-71.77	6.28
NW	0.462892	-71.82	6.33
NW	0.449888	-71.78	6.31
NW	0.629268	-71.78	6.28
NW	0.53024	-71.78	6.28
NW	0.69434	-75.7	2.31
Dry	0.583138	-71.35	12.2
Dry	0.644744	-74.13	11.31
NW	0.796407	-75.83	6.53
Amazonia, E-Central	0.686127	-66.96	-4.77
Amazonia, E-Central	0.675968	-66.94	-4.8
Amazonia, E-Central	0.688874	-66.97	-4.76
Amazonia, E-Central	0.685579	-66.96	-4.78
Amazonia, E-Central	0.644255	-67.12	-5.05
Amazonia, E-Central	0.585016	-67.13	-5.06
Amazonia, E-Central	0.645893	-67.23	-5.08
Amazonia, E-Central	0.689501	-67.23	-5.1
Amazonia, E-Central	0.721109	-67.21	-5.39
Amazonia, E-Central	0.634225	-67.2	-5.4
Amazonia, E-Central	0.643391	-67.28	-5.44
Amazonia, E-Central	0.628059	-67.27	-5.45
Amazonia, E-Central	0.626612	-67.5	-5.58
Amazonia, E-Central	0.709248	-67.51	-5.58
Amazonia, E-Central	0.632526	-67.69	-5.52
Amazonia, E-Central	0.705055	-67.69	-5.51
Amazonia, E-Central	0.634435	-67.78	-5.57
Amazonia, E-Central	0.664702	-67.79	-5.57
Amazonia, E-Central	0.686733	-67.89	-5.76
Amazonia, E-Central	0.63328	-67.9	-5.75
Amazonia, E-Central	0.720532	-67.88	-5.79
Amazonia, E-Central	0.674277	-67.88	-5.8
Amazonia, E-Central	0.616004	-67.87	-5.89
Amazonia, E-Central	0.675743	-67.87	-5.88
Amazonia, E-Central	0.611598	-67.91	-6.06
Amazonia, E-Central	0.597056	-67.91	-6.05
Amazonia, E-Central	0.675583	-68.24	-6.37
Amazonia, E-Central	0.718859	-68.26	-6.38
Amazonia, E-Central	0.634	-68.29	-6.56
Amazonia, E-Central	0.675816	-68.28	-6.57

## Sheet: Fig 1 - means and CIs
Region	LCL	UCL	Mean
Brazilian Shield	0.633417	0.655287	0.6444
EC Amazon	0.674415	0.691078	0.6827
Guyana Shield	0.659842	0.681354	0.6706
Atlantic	0.630346	0.659068	0.6447
Dry	0.640187	0.676154	0.6582
Mountain	0.569139	0.597453	0.5833
NW Amazon	0.585864	0.603548	0.5947
SW Amazon	0.559915	0.578322	0.5691

## Sheet: Fig 2
Variable	RF_spat_Shap	RF_env_SHAP	RF_both_SHAP	GAM_spat_Shap	GAM_env_SHAP	GAM_both_SHAP	Mean
Longitude	0.0407	0	0.0194	0.0357	0	0.0207	0.0194167
Latitude	0.0244	0	0.0068	0.02	0	0.0174	0.0114333
pH	0	0.011	0.0075	0	0.0233	0.0158	0.0096
Soil texture - 2	0	0.0144	0.007	0	0.0246	0.0097	0.00928333
CEC	0	0.0113	0.0069	0	0.0063	0.004	0.00475
Soil texture - 1	0	0.0034	0.0026	0	0.0101	0.0115	0.0046
Mean annual temperature	0	0.0081	0.0052	0	0.0115	0.0013	0.00435
Cloud frequency	0	0.0044	0.003	0	0.0091	0.0087	0.0042
MCWD	0	0.0044	0.0028	0	0.0054	0.0077	0.00338333
Lightning frequency	0	0.0044	0.003	0	0.0091	0.0022	0.00311667
Maximum wind speed	0	0.0027	0.0017	0	0.0085	0.0043	0.00286667
Rock depth	0	0.0022	0.0022	0	0.0032	0.0029	0.00175
Topography - rugosity	0	0.0017	0.0014	0	0.0025	0.0018	0.00123333
HAND	0	0.0023	0.0017	0	0.0001	0.0008	0.000816667
